# Supplementary material for: Linking Bi-Metal Distribution Patterns in Porous Carbon Nitride Fullerene to Its Catalytic Activity toward Gas Adsorption
Source: Nanomaterials (Basel). 2021 Jul 9;11(7):1794. doi: 10.3390/nano11071794 (PMC8308207; doi:10.3390/nano11071794)
Supplement: Supplementary file 1 [file nanomaterials-11-01794-s001.zip]

Archive with 1 entries (1 files):
- nanomaterials-1257511-supplementary.pdf
